# Supplementary material for: The ctpF Gene Encoding a Calcium P-Type ATPase of the Plasma Membrane Contributes to Full Virulence of Mycobacterium tuberculosis
Source: Int J Mol Sci. 2022 May 27;23(11):6015. doi: 10.3390/ijms23116015 (PMC9180918; doi:10.3390/ijms23116015)
Supplement: Supplementary file 1 [file ijms-23-06015-s001.zip]

Archive with 1 entries (1 files):
- ijms-1728696-supplementary.pdf
